# Supplementary material for: Lipid Metabolic Effects Induced by Individual and Combined Exposure to Multiple Food Additives in Human Cells
Source: Toxics. 2026 Jun 3;14(6):487. doi: 10.3390/toxics14060487 (PMC13307439; doi:10.3390/toxics14060487)
Supplement: Supplementary file 1 [file toxics-14-00487-s001.zip]

Archive with 1 entries (1 files):
- toxics-4268548-supplementary.pdf
